# Supplementary material for: POSTAR2: deciphering the post-transcriptional regulatory logics
Source: Nucleic Acids Res. 2018 Sep 17;47(Database issue):D203–11. doi: 10.1093/nar/gky830 (PMC6323971; doi:10.1093/nar/gky830)
Supplement: Supplementary Data [file gky830_supplemental_files.zip]

Archive with 5 entries (5 files):
- Supplementary_File_1.xlsx
- Supplementary_File_2.xlsx
- Supplementary_File_3.xlsx
- Supplementary_File_4.xlsx
- Supplementary_File_5.xlsx
