# Supplementary material for: POSTAR2: deciphering the post-transcriptional regulatory logics
Source: Nucleic Acids Res. 2018 Sep 17;47(Database issue):D203–11. doi: 10.1093/nar/gky830 (PMC6323971; doi:10.1093/nar/gky830)
Supplement: Supplementary Data [file gky830_supplemental_files.zip › Supplementary_File_1.xlsx]

## Sheet: Sheet1
Supplementary File 1 | CLIP-seq data sets added in POSTAR2
Species	RBP	Technology	Cell line and treatment	Data source
Human	CELF2	HITS-CLIP	JSL1 T cells	GSE63797,GSM1557551
Human	CELF2	HITS-CLIP	JSL1 T cells	GSE63797,GSM1557552
Human	CELF2	HITS-CLIP	JSL1 T cells	GSE63797,GSM1557553
Human	CELF2	HITS-CLIP	JSL1 T cells	GSE63797,GSM1557554
Human	CELF2	HITS-CLIP	JSL1 T cells	GSE63797,GSM1557555
Human	CELF2	HITS-CLIP	JSL1 T cells	GSE63797,GSM1557556
Human	CELF2	HITS-CLIP	JSL1 T cells	GSE63797,GSM1557557
Human	CELF2	HITS-CLIP	JSL1 T cells	GSE63797,GSM1557558
Human	CELF2	HITS-CLIP	JSL1 T cells	GSE63797,GSM1557559
Human	CELF2	HITS-CLIP	JSL1 T cells	GSE63797,GSM1557560
Human	CELF2	HITS-CLIP	JSL1 T cells	GSE63797,GSM1557561
Human	CELF2	HITS-CLIP	JSL1 T cells	GSE63797,GSM1557562
Human	CELF2	HITS-CLIP	JSL1 T cells	GSE63797,GSM1557563
Human	CELF2	HITS-CLIP	JSL1 T cells	GSE63797,GSM1557564
Human	CELF2	HITS-CLIP	JSL1 T cells	GSE63797,GSM1557565
Human	CELF2	HITS-CLIP	JSL1 T cells	GSE63797,GSM1557566
Human	CELF2	HITS-CLIP	JSL1 T cells	GSE63797,GSM1557567
Human	DDX3	iCLIP	HEK293	GSE63797,GSM1557568
Human	DDX3	iCLIP	HEK293	GSE63797,GSM1557569
Human	DDX3	iCLIP	HEK293	GSE63797,GSM1557570
Human	DDX3	iCLIP	HEK293	GSE63797,GSM1557571
Human	DDX3	iCLIP	HEK293	GSE63797,GSM1557572
Human	DDX3	iCLIP	HEK293	GSE63797,GSM1557573
Human	DDX3	iCLIP	HEK293	GSE63797,GSM1557574
Human	DDX3	iCLIP	HEK293	GSE73059,GSM1881485
Human	UPF1	HITS-CLIP	HEK 293 FRT	GSE73059,GSM1881486
Human	UPF1	HITS-CLIP	HEK 293 FRT	GSE73059,GSM1881487
Human	UPF1	HITS-CLIP	HEK 293 FRT	GSE73059,GSM1881488
Human	UPF1	HITS-CLIP	HEK 293 FRT	GSE73059,GSM1881489
Human	UPF1	HITS-CLIP	HEK 293 FRT	GSE73059,GSM1881490
Human	UPF1	HITS-CLIP	HEK 293 FRT	GSE73059,GSM1881491
Human	SSB	PAR-CLIP	HEK293	GSE73059,GSM1881492
Human	SSB	PAR-CLIP	HEK293	GSE73059,GSM1881493
Human	hnRNPA1	iCLIP	TREX FLP-In 293T cells	GSE73059,GSM1881494
Human	hnRNPA1	iCLIP	TREX FLP-In 293T cells	GSE73059,GSM1881495
Human	hnRNPA1	iCLIP	TREX FLP-In 293T cells	GSE73059,GSM1881496
Human	hnRNPA1	iCLIP	TREX FLP-In 293T cells	GSE73059,GSM1881497
Human	U2AF2	iCLIP	TREX FLP-In 293T cells	GSE73059,GSM1881498
Human	U2AF2	iCLIP	TREX FLP-In 293T cells	GSE73059,GSM1881499
Human	U2AF2	iCLIP	TREX FLP-In 293T cells	GSE73059,GSM1881500
Human	U2AF2	iCLIP	TREX FLP-In 293T cells	GSE73059,GSM1881501
Human	U2AF2	iCLIP	TREX FLP-In 293T cells	GSE73059,GSM1881502
Human	U2AF2	iCLIP	TREX FLP-In 293T cells	GSE73059,GSM1881503
Human	SRSF1	iCLIP	TREX FLP-In 293T cells	GSE73059,GSM1881504
Human	SRSF1	iCLIP	TREX FLP-In 293T cells	GSE73059,GSM1881505
Human	SRSF1	iCLIP	TREX FLP-In 293T cells	GSE73059,GSM1881506
Human	SRSF1	iCLIP	TREX FLP-In 293T cells	GSE73059,GSM1881507
Human	SRSF1	iCLIP	TREX FLP-In 293T cells	GSE73059,GSM1881508
Human	SRSF1	iCLIP	TREX FLP-In 293T cells	GSE73059,GSM1881509
Human	ALKBH1	HITS-CLIP	HeLa	GSE73059,GSM1881510
Human	ALKBH1	HITS-CLIP	HeLa	GSE73059,GSM1881511
Human	ALKBH1	HITS-CLIP	HeLa	GSE73059,GSM1881512
Human	YTHDF1	iCLIP	HEK293T	GSE73059,GSM1881513
Human	YTHDF2	iCLIP	HEK293T	GSE73059,GSM1881514
Human	YTHDF3	iCLIP	HEK293T	GSE73059,GSM1881515
Human	YTHDC1	iCLIP	HEK293T	DRA001158,DRS012388
Human	YTHDC2	iCLIP	HEK293T	DRA001158,DRS012389
Human	RBM15	iCLIP	HEK293T	DRA001158,DRS012390
Human	RBM15B	iCLIP	HEK293T	DRA001158,DRS012391
Human	TRBP (TARBP)	PARCLIP	HEK293	GSE50178,GSM1215139
Human	TRBP (TARBP)	PARCLIP	HEK293	DRA001158,DRS012384
Human	PACT (PRKRA)	PARCLIP	HEK293	GSE52971,GSM1279664
Human	PACT (PRKRA)	PARCLIP	HEK293	GSE52971,GSM1279665
Human	PACT (PRKRA)	PARCLIP	HEK293	GSE52971,GSM1279666
Human	Dicer	PARCLIP	HEK293	GSE52971,GSM1279667
Human	Dicer	PARCLIP	HEK293	GSE46705,GSM1135008
Human	Dicer	PARCLIP	HEK293	GSE46705,GSM1135009
Human	STAU1	iCLIP	HEK293	GSE46705,GSM1135014
Human	YTHDC2	PARCLIP	HeLa	GSE46705,GSM1135015
Human	YTHDC2	PARCLIP	HeLa	GSE46705,GSM1135006
Human	YTHDF1	PAR-CLIP	Huh7	GSE46705,GSM1135007
Human	YTHDF2	PAR-CLIP	Huh7	GSE46705,GSM1135012
Human	YTHDF3	PAR-CLIP	Huh7	GSE46705,GSM1135013
Human	DIS3L2	HITS-CLIP	HEK293	GSE57278,GSM1378377
Human	DIS3L2	HITS-CLIP	HEK293	GSE57278,GSM1486177
Human	DIS3L2	HITS-CLIP	HEK293	GSE57278,GSM1486178
Human	CNBP	PAR-CLIP	HEK293	GSE44976,GSM1095142
Human	DDX3X	HITS-CLIP	HEK293T	GSE44976,GSM1095143
Human	DDX3X	HITS-CLIP	HEK293T	GSE58380,GSM1409655
Human	DDX3X	HITS-CLIP	HEK293T	GSE58380,GSM1409656
Human	DDX3X	HITS-CLIP	HEK293T	GSE57278,GSM1378374
Human	EIF3A	PAR-CLIP	HEK293T	GSE57278,GSM1378375
Human	EIF3A	PAR-CLIP	HEK293T	GSE57278,GSM1378376
Human	EIF3A	PAR-CLIP	HEK293T	GSE57278,GSM1486179
Human	EIF3B	PAR-CLIP	HEK293T	GSE49648,GSM1204357
Human	EIF3B	PAR-CLIP	HEK293T	GSE49648,GSM1204358
Human	EIF3B	PAR-CLIP	HEK293T	DRA001158,DRS012385
Human	EIF3D	PAR-CLIP	HEK293T	DRA001158,DRS012386
Human	EIF3D	PAR-CLIP	HEK293T	DRA001158,DRS012387
Human	EIF3D	PAR-CLIP	HEK293T	GSE61603,GSM1509288
Human	EIF3G	PAR-CLIP	HEK293T	GSE47976,GSM1163973
Human	EIF3G	PAR-CLIP	HEK293T	GSE47976,GSM1163974
Human	EIF3G	PAR-CLIP	HEK293T	GSE47976,GSM1163975
Human	HNRNPC	PAR-CLIP	HEK293T	GSE61123,GSM1496985
Human	HNRNPC	PAR-CLIP	HEK293T	GSE46705,GSM1135010
Human	HNRNPC	PAR-CLIP	HEK293T	GSE46705,GSM1135011
Human	HNRNPC	PAR-CLIP	HEK293T	GSE46705,GSM1135016
Human	HNRNPC	PAR-CLIP	HEK293T	GSE46705,GSM1135017
Human	HNRNPC	PAR-CLIP	HEK293T	GSE57596,GSM1385342
Human	HNRNPC	PAR-CLIP	HEK293	GSE57596,GSM1385343
Human	IGF2BP3	iCLIP	PL45	GSE73059,GSM1881516
Human	IGF2BP3	iCLIP	PL45	GSE73059,GSM1881517
Human	IGF2BP3	iCLIP	Panc1	GSE73059,GSM1881518
Human	MBNL2	HITS-CLIP	hippocampus	GSE73059,GSM1881519
Human	MBNL2	HITS-CLIP	hippocampus	GSE73059,GSM1881520
Human	MBNL2	HITS-CLIP	hippocampus	GSE73059,GSM1881521
Human	MBNL2	HITS-CLIP	hippocampus	GSE73059,GSM1881522
Human	MBNL2	HITS-CLIP	hippocampus	GSE73059,GSM1881523
Human	MBNL2	HITS-CLIP	hippocampus	GSE73059,GSM1881524
Human	MBNL2	HITS-CLIP	hippocampus	GSE73059,GSM1881525
Human	MBNL2	HITS-CLIP	hippocampus	GSE73059,GSM1881526
Human	MBNL2	HITS-CLIP	hippocampus	GSE73059,GSM1881527
Human	MBNL2	HITS-CLIP	frontalcortex	GSE73059,GSM1881528
Human	MBNL2	HITS-CLIP	frontalcortex	GSE73059,GSM1881529
Human	MBNL2	HITS-CLIP	frontalcortex	GSE73059,GSM1881530
Human	MBNL2	HITS-CLIP	frontalcortex	GSE73059,GSM1881531
Human	MBNL2	HITS-CLIP	frontalcortex	GSE73059,GSM1881532
Human	MBNL2	HITS-CLIP	frontalcortex	GSE73059,GSM1881533
Mouse	MSI2	HITS-CLIP	Intestinal	GSE64388;GSM1570123
Mouse	MSI2	HITS-CLIP	Intestinal	GSE64388;GSM1570124
Mouse	MSI2	HITS-CLIP	Intestinal	GSE64388;GSM1570125
Mouse	MSI2	HITS-CLIP	Intestinal	GSE64388;GSM1570126
Mouse	NOVA1	HITS-CLIP	Brain	GSE69711;GSM2154684
Mouse	NOVA1	HITS-CLIP	Brain	GSE69711;GSM2154685
Mouse	NOVA1	HITS-CLIP	Brain	GSE69711;GSM2154686
Mouse	NOVA2	HITS-CLIP	Brain	GSE69711;GSM2154687
Mouse	NOVA2	HITS-CLIP	Brain	GSE69711;GSM2154688
Mouse	NOVA2	HITS-CLIP	Brain	GSE69711;GSM2154689
Mouse	CELF2	HITS-CLIP	N2A	GSE78111;GSM2067513
Mouse	YTHDC2	PAR-CLIP	Testis	GSE98085;GSM2586903
Mouse	YTHDC2	PAR-CLIP	Testis	GSE98085;GSM2586904
Mouse	PTBP2	HITS-CLIP	Testis	GSE79106;GSM2085867
Mouse	PTBP2	HITS-CLIP	Testis	GSE79106;GSM2085868
Mouse	PTBP2	HITS-CLIP	Testis	GSE79106;GSM2085869
Mouse	CBP	PAR-CLIP	Embryo	GSE75684;GSM1963687
Mouse	CBP	PAR-CLIP	Embryo	GSE75684;GSM1963688
Mouse	RBM10	iCLIP	Mandibular	GSE89270;GSM2363435
Mouse	RBM10	iCLIP	Mandibular	GSE89270;GSM2363436
Mouse	RBM10	iCLIP	Mandibular	GSE89270;GSM2363437
Mouse	RBM10	iCLIP	Mandibular	GSE89270;GSM2363438
Mouse	MSI2	HITS-CLIP	Keratinocytes	GSE71333;GSM1832731
Mouse	MSI2	HITS-CLIP	Keratinocytes	GSE71333;GSM1832732
Mouse	MSI2	HITS-CLIP	Keratinocytes	GSE71333;GSM1832733
Mouse	MSI2	HITS-CLIP	Keratinocytes	GSE71333;GSM1832734
Mouse	MSI2	HITS-CLIP	Keratinocytes	GSE71333;GSM1832735
Mouse	YY1	HITS-CLIP	Embryo	GSE68196;GSM1665564
Mouse	POU5F1	HITS-CLIP	Embryo	GSE68196;GSM1904551
Mouse	U2AF65	iCLIP	Brain	GSE57278;GSM1378378
Fly	ORBF	PAR-CLIP	S2	GSE59611;GSM1440385
Fly	ORBF	PAR-CLIP	S2	GSE59611;GSM1440386
Fly	ORBF	PAR-CLIP	S2	GSE59611;GSM1440387
Fly	ORBF	PAR-CLIP	S2	GSE59611;GSM1440388
Fly	ORB2B	PAR-CLIP	S2	GSE59611;GSM1440389
Fly	ORB2B	PAR-CLIP	S2	GSE59611;GSM1440390
Fly	ORB2B	PAR-CLIP	S2	GSE59611;GSM1440391
Fly	ORB2B	PAR-CLIP	S2	GSE59611;GSM1440392
Fly	ORB2B	PAR-CLIP	S2	GSE59611;GSM1440393
Fly	ORB2B	PAR-CLIP	S2	GSE59611;GSM1440394
Fly	ORB2B	PAR-CLIP	S2	GSE59611;GSM1440395
Fly	ORB2B	PAR-CLIP	S2	GSE59611;GSM1440396
Fly	ORB2B	PAR-CLIP	S2	GSE59611;GSM1440397
Fly	ORB2B	PAR-CLIP	S2	GSE59611;GSM1440398
Fly	ORB2B	PAR-CLIP	S2	GSE59611;GSM1440399
Fly	ORB2B	PAR-CLIP	S2	GSE59611;GSM1440400
Fly	ORBF	PAR-CLIP	S2	GSE59611;GSM1440401
Fly	ORBF	PAR-CLIP	S2	GSE59611;GSM1440402
Fly	ORBF	PAR-CLIP	S2	GSE59611;GSM1440403
Fly	ORB2B	PAR-CLIP	S2	GSE59611;GSM1440404
Fly	ORB2B	PAR-CLIP	S2	GSE59611;GSM1440405
Fly	ORB2B	PAR-CLIP	S2	GSE59611;GSM1440406
Fly	ORB2B	PAR-CLIP	S2	GSE59611;GSM1440407
Fly	ORB2B	PAR-CLIP	S2	GSE59611;GSM1440408
Fly	ORB2B	PAR-CLIP	S2	GSE59611;GSM1440409
Fly	ORB2B	PAR-CLIP	S2	GSE59611;GSM1440410
Fly	ORB2B	PAR-CLIP	S2	GSE59611;GSM1440411
Fly	AUB	iCLIP	Embryo	GSE70778;GSM1818083
Fly	AUB	iCLIP	Embryo	GSE70778;GSM1818084
Fly	AUB	iCLIP	Embryo	GSE70778;GSM1818085
Fly	CG3800	PAR-CLIP	S2	GSE78237;GSM2070058
Fly	CG3800	PAR-CLIP	S2	GSE78237;GSM2070059
Fly	CG3800	PAR-CLIP	S2	GSE78237;GSM2070060
Fly	CG3800	PAR-CLIP	S2	GSE78237;GSM2070061
Fly	PEP	PAR-CLIP	S2	GSE78237;GSM2070054
Fly	PEP	PAR-CLIP	S2	GSE78237;GSM2070055
Fly	PEP	PAR-CLIP	S2	GSE78237;GSM2070056
Fly	PEP	PAR-CLIP	S2	GSE78237;GSM2070057
Fly	AUB	HITS-CLIP	Embryo	SRX1499839
Fly	AUB	HITS-CLIP	Embryo	SRX1499840
Fly	AUB	HITS-CLIP	Embryo	SRX1499843
Fly	AUB	HITS-CLIP	Embryo	SRX1499844
Fly	AUB	HITS-CLIP	Embryo	SRX1499845
Fly	AUB	HITS-CLIP	Embryo	SRX1499851
Fly	AUB	HITS-CLIP	Embryo	SRX1499864
Fly	AUB	HITS-CLIP	Embryo	SRX1499865
Fly	AUB	HITS-CLIP	Embryo	SRX1499866
Worm	DCR-1	PAR-CLIP	young adult whole worm	GSE55333;GSM1334290
Worm	DCR-1	PAR-CLIP	young adult whole worm	GSE55333;GSM1334291
Worm	DCR-1	PAR-CLIP	young adult whole worm	GSE55333;GSM1334292
Worm	FBF-1	iCLIP	Germline stem cell	GSE76136;GSM1974921
Worm	FBF-1	iCLIP	Germline stem cell	GSE76136;GSM1974922
Worm	FBF-1	iCLIP	Germline stem cell	GSE76136;GSM1974923
Worm	FBF-2	iCLIP	Germline stem cell	GSE76136;GSM1974924
Worm	FBF-2	iCLIP	Germline stem cell	GSE76136;GSM1974925
Worm	FBF-2	iCLIP	Germline stem cell	GSE76136;GSM1974926
Worm	UNC-75	HITS-CLIP	whole organism	GSE78111,GSM2067512
Arabidopsis	HLP1	HITS-CLIP	Seedling	GSE39051;GSM954715
Arabidopsis	HLP1	HITS-CLIP	Seedling	GSE39051;GSM954716
Arabidopsis	GRP7	iCLIP	aerial_tissue	GSE99427,GSM2643834
Arabidopsis	GRP7	iCLIP	aerial_tissue	GSE99427,GSM2643835
Arabidopsis	GRP7	iCLIP	aerial_tissue	GSE99427,GSM2643836
Arabidopsis	GRP7	iCLIP	aerial_tissue	GSE99427,GSM2643837
Arabidopsis	GRP7	iCLIP	aerial_tissue	GSE99427,GSM2643838
Arabidopsis	GRP7	iCLIP	aerial_tissue	GSE99427,GSM2643839
Arabidopsis	GRP7	iCLIP	aerial_tissue	GSE99427,GSM2643840
Arabidopsis	GRP7	iCLIP	aerial_tissue	GSE99427,GSM2643841
Arabidopsis	GRP7	iCLIP	aerial_tissue	GSE99427,GSM2643842
Arabidopsis	GRP7	iCLIP	aerial_tissue	GSE99427,GSM2643843
Arabidopsis	GRP7	iCLIP	aerial_tissue	GSE99427,GSM2643844
Arabidopsis	GRP7	iCLIP	aerial_tissue	GSE99427,GSM2643845
Arabidopsis	GRP7	iCLIP	aerial_tissue	GSE99427,GSM2643846
Arabidopsis	GRP7	iCLIP	aerial_tissue	GSE99427,GSM2643847
Arabidopsis	GRP7	iCLIP	aerial_tissue	GSE99427,GSM2643848
Arabidopsis	GRP7	iCLIP	aerial_tissue	GSE99427,GSM2643849
Arabidopsis	GRP7	iCLIP	aerial_tissue	GSE99427,GSM2643850
Arabidopsis	GRP7	iCLIP	aerial_tissue	GSE99427,GSM2643851
Arabidopsis	GRP7	iCLIP	aerial_tissue	GSE99427,GSM2643852
Arabidopsis	GRP7	iCLIP	aerial_tissue	GSE99427,GSM2643853
Arabidopsis	GRP7	iCLIP	aerial_tissue	GSE99427,GSM2643854
Yeast	PFK2P	PAR-CLIP	BY4741	GSE65992;GSM1612328
Yeast	ENO1P	PAR-CLIP	BY4741	GSE65992;GSM1666028
Yeast	FBA1P	PAR-CLIP	BY4741	GSE65992;GSM1666029
Yeast	RAT1	PAR-CLIP	BY4741	GSE79222;GSM2088309
Yeast	RAI1	PAR-CLIP	BY4741	GSE79222;GSM2088315
Yeast	RTT103	PAR-CLIP	BY4741	GSE79222;GSM2088321
Yeast	PCF11	PAR-CLIP	BY4741	GSE79222;GSM2088327
Yeast	SPT5	PAR-CLIP	BY4741	GSE79222;GSM2088334
Yeast	RPO21	PAR-CLIP	BY4741	GSE79222;GSM2462859
Yeast	SGV1	PAR-CLIP	BY4741	GSE81822;GSM2470188
Yeast	SGV1	PAR-CLIP	BY4741	GSE81822;GSM2470189
Yeast	SGV1	PAR-CLIP	BY4741	GSE81822;GSM2470190
Yeast	BUR2	PAR-CLIP	BY4741	GSE81822;GSM2470191
Yeast	BUR2	PAR-CLIP	BY4741	GSE81822;GSM2470192
Yeast	CTK1	PAR-CLIP	BY4741	GSE81822;GSM2470193
Yeast	CTK1	PAR-CLIP	BY4741	GSE81822;GSM2470194
Yeast	CTK2	PAR-CLIP	BY4741	GSE81822;GSM2470195
Yeast	CTK2	PAR-CLIP	BY4741	GSE81822;GSM2470196
Yeast	CDC73	PAR-CLIP	BY4741	GSE81822;GSM2470197
Yeast	CDC73	PAR-CLIP	BY4741	GSE81822;GSM2470198
Yeast	CDC73	PAR-CLIP	BY4741	GSE81822;GSM2470199
Yeast	CTR9	PAR-CLIP	BY4741	GSE81822;GSM2470200
Yeast	CTR9	PAR-CLIP	BY4741	GSE81822;GSM2470201
Yeast	LEO1	PAR-CLIP	BY4741	GSE81822;GSM2470202
Yeast	LEO1	PAR-CLIP	BY4741	GSE81822;GSM2470203
Yeast	LEO1	PAR-CLIP	BY4741	GSE81822;GSM2470204
Yeast	PAF1	PAR-CLIP	BY4741	GSE81822;GSM2470205
Yeast	PAF1	PAR-CLIP	BY4741	GSE81822;GSM2470206
Yeast	RTF1	PAR-CLIP	BY4741	GSE81822;GSM2470207
Yeast	RTF1	PAR-CLIP	BY4741	GSE81822;GSM2470208
Yeast	RTF1	PAR-CLIP	BY4741	GSE81822;GSM2470209
Yeast	SET1	PAR-CLIP	BY4741	GSE81822;GSM2470210
Yeast	SET1	PAR-CLIP	BY4741	GSE81822;GSM2470211
Yeast	SET2	PAR-CLIP	BY4741	GSE81822;GSM2470212
Yeast	SET2	PAR-CLIP	BY4741	GSE81822;GSM2470213
Yeast	DOT1	PAR-CLIP	BY4741	GSE81822;GSM2470214
Yeast	DOT1	PAR-CLIP	BY4741	GSE81822;GSM2470215
Yeast	SPT6	PAR-CLIP	BY4741	GSE81822;GSM2470216
Yeast	SPT6	PAR-CLIP	BY4741	GSE81822;GSM2470217
Yeast	SUA7	PAR-CLIP	BY4741	GSE81822;GSM2470218
Yeast	SUA7	PAR-CLIP	BY4741	GSE81822;GSM2470219
Yeast	NAB3	PAR-CLIP	BY4741	GSE97345;GSM2562026
Yeast	NAB3	PAR-CLIP	BY4741	GSE97345;GSM2562027
Yeast	NAB3	PAR-CLIP	BY4741	E-MTAB-1766;ERR318746
Yeast	NAB3	PAR-CLIP	BY4741	E-MTAB-1766;ERR318748
Yeast	NRD1	PAR-CLIP	BY4741	E-MTAB-1766;ERR318750
Yeast	NRD1	PAR-CLIP	BY4741	E-MTAB-1766;ERR318753
Yeast	CBC2	PAR-CLIP	BY4741	GSE59676;GSM1442538
Yeast	CFT2	PAR-CLIP	BY4741	GSE59676;GSM1442539
Yeast	GBP2	PAR-CLIP	BY4741	GSE59676;GSM1442540
Yeast	HPR1	PAR-CLIP	BY4741	GSE59676;GSM1442541
Yeast	HRB1	PAR-CLIP	BY4741	GSE59676;GSM1442542
Yeast	IST3	PAR-CLIP	BY4741	GSE59676;GSM1442543
Yeast	LUC7	PAR-CLIP	BY4741	GSE59676;GSM1442544
Yeast	MEX67	PAR-CLIP	BY4741	GSE59676;GSM1442545
Yeast	MPE1	PAR-CLIP	BY4741	GSE59676;GSM1442546
Yeast	MSL5	PAR-CLIP	BY4741	GSE59676;GSM1442547
Yeast	MUD1	PAR-CLIP	BY4741	GSE59676;GSM1442548
Yeast	MUD2	PAR-CLIP	BY4741	GSE59676;GSM1442549
Yeast	NAB2	PAR-CLIP	BY4741	GSE59676;GSM1442550
Yeast	NAM8	PAR-CLIP	BY4741	GSE59676;GSM1442551
Yeast	NPL3	PAR-CLIP	BY4741	GSE59676;GSM1442552
Yeast	PAB1	PAR-CLIP	BY4741	GSE59676;GSM1442553
Yeast	PUB1	PAR-CLIP	BY4741	GSE59676;GSM1442554
Yeast	RNA15	PAR-CLIP	BY4741	GSE59676;GSM1442555
Yeast	SNP1	PAR-CLIP	BY4741	GSE59676;GSM1442556
Yeast	SUB2	PAR-CLIP	BY4741	GSE59676;GSM1442557
Yeast	THO2	PAR-CLIP	BY4741	GSE59676;GSM1442558
Yeast	YRA1	PAR-CLIP	BY4741	GSE59676;GSM1442559
Yeast	YTH1	PAR-CLIP	BY4741	GSE59676;GSM1442560
