# Supplementary material for: POSTAR2: deciphering the post-transcriptional regulatory logics
Source: Nucleic Acids Res. 2018 Sep 17;47(Database issue):D203–11. doi: 10.1093/nar/gky830 (PMC6323971; doi:10.1093/nar/gky830)
Supplement: Supplementary Data [file gky830_supplemental_files.zip › Supplementary_File_2.xlsx]

## Sheet: Sheet1
Supplementary File 2 | eCLIP-seq data sets downloaded from ENCODE data portal
RBP	Cell line	File ID
AUH	HepG2	ENCFF748GQF
AUH	HepG2	ENCFF431IPU
NPM1	K562	ENCFF781GFB
NPM1	K562	ENCFF645QXB
SLTM	K562	ENCFF113JDM
SLTM	K562	ENCFF018YNA
ZRANB2	K562	ENCFF261EWN
ZRANB2	K562	ENCFF175IFY
ILF3	HepG2	ENCFF889CSO
ILF3	HepG2	ENCFF397SJF
GRSF1	HepG2	ENCFF683IWD
GRSF1	HepG2	ENCFF632PGX
NOL12	HepG2	ENCFF589NWW
NOL12	HepG2	ENCFF817NNY
SRSF9	HepG2	ENCFF481BSO
SRSF9	HepG2	ENCFF573SHV
EFTUD2	K562	ENCFF477VKY
EFTUD2	K562	ENCFF435OQO
METAP2	K562	ENCFF297FFH
METAP2	K562	ENCFF877NAI
CDC40	HepG2	ENCFF373ROO
CDC40	HepG2	ENCFF635KCV
SUGP2	HepG2	ENCFF637DYJ
SUGP2	HepG2	ENCFF471YGE
DDX55	K562	ENCFF809OXJ
DDX55	K562	ENCFF367CBZ
DROSHA	K562	ENCFF414EPW
DROSHA	K562	ENCFF816ATW
RPS11	K562	ENCFF893JWN
RPS11	K562	ENCFF980TVG
FASTKD2	HepG2	ENCFF530DLQ
FASTKD2	HepG2	ENCFF776JXK
DDX55	HepG2	ENCFF147YBT
DDX55	HepG2	ENCFF591EQY
EIF3D	HepG2	ENCFF104YAE
EIF3D	HepG2	ENCFF733BQQ
RPS3	K562	ENCFF890WMA
RPS3	K562	ENCFF199OFQ
UCHL5	K562	ENCFF968TYL
UCHL5	K562	ENCFF854UKV
RBFOX2	K562	ENCFF801MDI
RBFOX2	K562	ENCFF347YVH
HNRNPU	adrenal gland	ENCFF088CEA
HNRNPU	adrenal gland	ENCFF144SMQ
UCHL5	HepG2	ENCFF994NUD
UCHL5	HepG2	ENCFF226OLL
TRA2A	HepG2	ENCFF944NHL
TRA2A	HepG2	ENCFF157EDM
U2AF1	HepG2	ENCFF633PBX
U2AF1	HepG2	ENCFF357MQS
HNRNPK	HepG2	ENCFF887CFI
HNRNPK	HepG2	ENCFF052YOQ
SFPQ	HepG2	ENCFF784TOV
SFPQ	HepG2	ENCFF285AWF
SUB1	HepG2	ENCFF401JKW
SUB1	HepG2	ENCFF017WSJ
DDX6	K562	ENCFF590NER
DDX6	K562	ENCFF312AIG
SUPV3L1	HepG2	ENCFF819APR
SUPV3L1	HepG2	ENCFF029CXE
SF3B1	K562	ENCFF529WBV
SF3B1	K562	ENCFF007PYZ
DGCR8	adrenal gland	ENCFF250AME
DGCR8	adrenal gland	ENCFF987FWR
PPIG	HepG2	ENCFF236RNG
PPIG	HepG2	ENCFF603KZJ
TARDBP	K562	ENCFF118WWO
TARDBP	K562	ENCFF022DCK
TRA2A	K562	ENCFF086AMC
TRA2A	K562	ENCFF658CJG
XRCC6	K562	ENCFF007SZX
XRCC6	K562	ENCFF325WWS
ZNF622	K562	ENCFF799JDN
ZNF622	K562	ENCFF280WXN
DDX6	HepG2	ENCFF874OGQ
DDX6	HepG2	ENCFF707KQK
FUBP3	HepG2	ENCFF015XGS
FUBP3	HepG2	ENCFF157GGY
RPS5	HepG2	ENCFF309VRI
RPS5	HepG2	ENCFF136WQS
DHX30	K562	ENCFF168DFB
DHX30	K562	ENCFF134SKQ
LARP4	HepG2	ENCFF806IJJ
LARP4	HepG2	ENCFF767VHD
NCBP2	HepG2	ENCFF209YSK
NCBP2	HepG2	ENCFF064FLX
NSUN2	K562	ENCFF121GFV
NSUN2	K562	ENCFF945PHT
PRPF8	K562	ENCFF991SQO
PRPF8	K562	ENCFF548ACI
HNRNPUL1	HepG2	ENCFF686YHG
HNRNPUL1	HepG2	ENCFF831POP
SMNDC1	HepG2	ENCFF967HTY
SMNDC1	HepG2	ENCFF166OFV
AGGF1	K562	ENCFF631WUL
AGGF1	K562	ENCFF573SHW
XPO5	HepG2	ENCFF112VQE
XPO5	HepG2	ENCFF774XBL
HNRNPA1	HepG2	ENCFF704FXH
HNRNPA1	HepG2	ENCFF002NAF
TAF15	HepG2	ENCFF206XUM
TAF15	HepG2	ENCFF878VIO
U2AF1	K562	ENCFF331EAF
U2AF1	K562	ENCFF856BKY
HNRNPU	HepG2	ENCFF095IVK
HNRNPU	HepG2	ENCFF021JPD
BCCIP	HepG2	ENCFF887NCX
BCCIP	HepG2	ENCFF707GVV
CSTF2	HepG2	ENCFF070WAE
CSTF2	HepG2	ENCFF754CEO
DGCR8	K562	ENCFF719GZA
DGCR8	K562	ENCFF682SYA
PUM2	K562	ENCFF223ACT
PUM2	K562	ENCFF673PJB
SF3A3	HepG2	ENCFF693UEN
SF3A3	HepG2	ENCFF274KBX
PUS1	K562	ENCFF064GVD
PUS1	K562	ENCFF129INC
HNRNPU	K562	ENCFF901WKP
HNRNPU	K562	ENCFF016LPW
YBX3	K562	ENCFF724COO
YBX3	K562	ENCFF691NBP
RBM15	K562	ENCFF528TDT
RBM15	K562	ENCFF232LTR
RBM22	K562	ENCFF184OKI
RBM22	K562	ENCFF980VDY
SRSF7	K562	ENCFF732TWX
SRSF7	K562	ENCFF666GUD
XRN2	HepG2	ENCFF811KFU
XRN2	HepG2	ENCFF844JTH
PCBP2	HepG2	ENCFF307HNT
PCBP2	HepG2	ENCFF082XYR
DGCR8	HepG2	ENCFF461HDJ
DGCR8	HepG2	ENCFF648JOL
DKC1	HepG2	ENCFF507TSG
DKC1	HepG2	ENCFF824DEU
FXR2	K562	ENCFF027VSR
FXR2	K562	ENCFF323QTM
GPKOW	K562	ENCFF941QIF
GPKOW	K562	ENCFF865VDH
KHDRBS1	K562	ENCFF610VBL
KHDRBS1	K562	ENCFF388PCV
KHSRP	K562	ENCFF768ZZP
KHSRP	K562	ENCFF249OVY
LIN28B	HepG2	ENCFF457EXU
LIN28B	HepG2	ENCFF838WUR
EWSR1	K562	ENCFF152FIO
EWSR1	K562	ENCFF190DZN
NONO	K562	ENCFF444YFD
NONO	K562	ENCFF918YLZ
SND1	HepG2	ENCFF461RPA
SND1	HepG2	ENCFF596YNB
SND1	K562	ENCFF375WFM
SND1	K562	ENCFF114EYT
LSM11	HepG2	ENCFF066ALT
LSM11	HepG2	ENCFF625DWV
AGGF1	HepG2	ENCFF632ZWR
AGGF1	HepG2	ENCFF031POH
TNRC6A	K562	ENCFF903SXT
TNRC6A	K562	ENCFF084EGZ
GTF2F1	HepG2	ENCFF560XDO
GTF2F1	HepG2	ENCFF334DBN
NKRF	HepG2	ENCFF781TYW
NKRF	HepG2	ENCFF271UEZ
LARP7	HepG2	ENCFF805TLC
LARP7	HepG2	ENCFF359PQT
DDX42	K562	ENCFF821OQU
DDX42	K562	ENCFF868JHW
SLBP	K562	ENCFF274ZJK
SLBP	K562	ENCFF060VZB
MTPAP	K562	ENCFF300ZUU
MTPAP	K562	ENCFF534XFQ
HNRNPK	K562	ENCFF818LIK
HNRNPK	K562	ENCFF592UVI
SMNDC1	K562	ENCFF151TID
SMNDC1	K562	ENCFF630RFF
CSTF2T	HepG2	ENCFF478SRR
CSTF2T	HepG2	ENCFF550EJC
QKI	HepG2	ENCFF594IKL
QKI	HepG2	ENCFF984WOV
CSTF2T	K562	ENCFF775WUQ
CSTF2T	K562	ENCFF072FRJ
SRSF7	HepG2	ENCFF063OHJ
SRSF7	HepG2	ENCFF744KOY
DDX59	HepG2	ENCFF103EDF
DDX59	HepG2	ENCFF225KVF
TBRG4	K562	ENCFF302CMM
TBRG4	K562	ENCFF433EPL
FXR1	K562	ENCFF690NJZ
FXR1	K562	ENCFF405KWZ
EFTUD2	HepG2	ENCFF857JEW
EFTUD2	HepG2	ENCFF958ZJB
SF3B4	K562	ENCFF707MUI
SF3B4	K562	ENCFF115VOI
RBM5	HepG2	ENCFF569KEZ
RBM5	HepG2	ENCFF854DEQ
SLTM	HepG2	ENCFF214GAX
SLTM	HepG2	ENCFF636UAR
GRWD1	HepG2	ENCFF964TTL
GRWD1	HepG2	ENCFF429WEY
RPS5	K562	ENCFF229AZH
RPS5	K562	ENCFF802PHH
FAM120A	HepG2	ENCFF887RRI
FAM120A	HepG2	ENCFF037CYW
SF3B4	HepG2	ENCFF782HSL
SF3B4	HepG2	ENCFF319QWS
IGF2BP1	K562	ENCFF197PZA
IGF2BP1	K562	ENCFF304RKO
AKAP8L	K562	ENCFF763JQU
AKAP8L	K562	ENCFF150FZT
TBRG4	HepG2	ENCFF895JLP
TBRG4	HepG2	ENCFF987EOP
AUH	K562	ENCFF246NGX
AUH	K562	ENCFF939LIA
XRN2	K562	ENCFF112LSG
XRN2	K562	ENCFF525UQA
FKBP4	HepG2	ENCFF096DJH
FKBP4	HepG2	ENCFF006UHG
TROVE2	K562	ENCFF998MHJ
TROVE2	K562	ENCFF365GQC
NCBP2	K562	ENCFF356ZTW
NCBP2	K562	ENCFF781FXC
HNRNPM	HepG2	ENCFF146ZKF
HNRNPM	HepG2	ENCFF448EIC
BUD13	K562	ENCFF592QRP
BUD13	K562	ENCFF333JSY
CPSF6	K562	ENCFF219UMT
CPSF6	K562	ENCFF087RUW
QKI	K562	ENCFF872LOO
QKI	K562	ENCFF938WRT
RBM27	K562	ENCFF446XEO
RBM27	K562	ENCFF103CZR
FASTKD2	K562	ENCFF025IFV
FASTKD2	K562	ENCFF280KMG
PTBP1	K562	ENCFF764BOF
PTBP1	K562	ENCFF022TVE
TAF15	K562	ENCFF375MMT
TAF15	K562	ENCFF211PKX
TIA1	K562	ENCFF031JPO
TIA1	K562	ENCFF125CWQ
BUD13	HepG2	ENCFF798KOB
BUD13	HepG2	ENCFF357WBG
U2AF2	HepG2	ENCFF006ZCJ
U2AF2	HepG2	ENCFF225OKE
IGF2BP3	HepG2	ENCFF932BHQ
IGF2BP3	HepG2	ENCFF351DRD
GTF2F1	K562	ENCFF457EAG
GTF2F1	K562	ENCFF381DKU
PPIL4	K562	ENCFF178WNA
PPIL4	K562	ENCFF410EMT
U2AF2	K562	ENCFF107LLL
U2AF2	K562	ENCFF133QAR
RBM15	HepG2	ENCFF556ONJ
RBM15	HepG2	ENCFF853TEI
RBM22	HepG2	ENCFF983BUY
RBM22	HepG2	ENCFF052LHG
RPS3	HepG2	ENCFF584APK
RPS3	HepG2	ENCFF848LEJ
TROVE2	HepG2	ENCFF998DQS
TROVE2	HepG2	ENCFF649XQE
YWHAG	K562	ENCFF780LKE
YWHAG	K562	ENCFF501DYC
UPF1	K562	ENCFF911ITL
UPF1	K562	ENCFF107ESG
DDX3X	HepG2	ENCFF562CTF
DDX3X	HepG2	ENCFF336PLF
DHX30	HepG2	ENCFF523LNK
DHX30	HepG2	ENCFF294OYP
GNL3	K562	ENCFF654ODX
GNL3	K562	ENCFF694JOA
HLTF	K562	ENCFF606WPI
HLTF	K562	ENCFF003PBU
HNRNPM	K562	ENCFF100CFV
HNRNPM	K562	ENCFF295POA
DDX24	K562	ENCFF533TMN
DDX24	K562	ENCFF517ZWJ
FTO	K562	ENCFF356RFY
FTO	K562	ENCFF642JKU
PRPF8	HepG2	ENCFF159RSW
PRPF8	HepG2	ENCFF446YMK
SAFB2	K562	ENCFF782ZNC
SAFB2	K562	ENCFF370VYY
IGF2BP2	K562	ENCFF387BGM
IGF2BP2	K562	ENCFF416JIV
HNRNPA1	K562	ENCFF553MNY
HNRNPA1	K562	ENCFF549HTU
LIN28B	K562	ENCFF368HIO
LIN28B	K562	ENCFF392ANV
FMR1	K562	ENCFF337OXN
FMR1	K562	ENCFF377LAA
XRCC6	HepG2	ENCFF595KXG
XRCC6	HepG2	ENCFF311LTM
LARP7	K562	ENCFF585YVJ
LARP7	K562	ENCFF047ETM
SERBP1	K562	ENCFF802OIB
SERBP1	K562	ENCFF682VXY
SRSF1	K562	ENCFF265TZW
SRSF1	K562	ENCFF320HAO
EIF3H	HepG2	ENCFF218UKP
EIF3H	HepG2	ENCFF187KFJ
IGF2BP1	HepG2	ENCFF408OWO
IGF2BP1	HepG2	ENCFF358CZV
DDX3X	K562	ENCFF565FNW
DDX3X	K562	ENCFF346EYN
FAM120A	K562	ENCFF984DLZ
FAM120A	K562	ENCFF116XFB
HNRNPUL1	K562	ENCFF976FPE
HNRNPUL1	K562	ENCFF271DCB
SRSF1	HepG2	ENCFF522HEA
SRSF1	HepG2	ENCFF937LBT
TIA1	HepG2	ENCFF159BSL
TIA1	HepG2	ENCFF323DFS
AARS	K562	ENCFF432TQD
AARS	K562	ENCFF964FXU
EIF4G2	K562	ENCFF767ZTI
EIF4G2	K562	ENCFF489PBJ
GEMIN5	K562	ENCFF016THS
GEMIN5	K562	ENCFF391ZFR
LARP4	K562	ENCFF140LQE
LARP4	K562	ENCFF438YGF
RBFOX2	HepG2	ENCFF429HUD
RBFOX2	HepG2	ENCFF311VRI
HNRNPC	HepG2	ENCFF344JSD
HNRNPC	HepG2	ENCFF006KTQ
ILF3	K562	ENCFF417LIC
ILF3	K562	ENCFF302RDD
LSM11	K562	ENCFF005VLT
LSM11	K562	ENCFF350QMY
SBDS	K562	ENCFF615BWP
SBDS	K562	ENCFF943MLE
PTBP1	HepG2	ENCFF301FYI
PTBP1	HepG2	ENCFF795DEV
