# Supplementary material for: POSTAR2: deciphering the post-transcriptional regulatory logics
Source: Nucleic Acids Res. 2018 Sep 17;47(Database issue):D203–11. doi: 10.1093/nar/gky830 (PMC6323971; doi:10.1093/nar/gky830)
Supplement: Supplementary Data [file gky830_supplemental_files.zip › Supplementary_File_3.xlsx]

## Sheet: Sheet1
Supplementary File 3 | RNA-seq data sets in POSTAR2 (matched with CLIP-seq cell/tissue types)
Species	Tissue or cell line	Accession number	PMID
Human	Brain	GSM1064822	24463510
Human	Brain	GSM1064824	24463510
Human	H9 （HUT78）	ERX2636520	unpublished
Human	H9 （HUT78）	ERX2636521	unpublished
Human	HCT116	GSM1266733	25268989
Human	HCT116	GSM1266734	25268989
Human	HCT116	GSM2038169	28004750
Human	HCT116	GSM2038170	28004750
Human	HCT116	GSM2038171	28004750
Human	HEK293	GSM2101090	27082860
Human	HEK293	GSM2101091	27082860
Human	HEK293	GSM2101092	27082860
Human	HeLa	GSM2087112	27245359
Human	HeLa	GSM2087113	27245359
Human	Huh7	GSM1808717	26259570
Human	Huh7	GSM1808719	26259570
Human	K562	GSM2225088	27502218
Human	K562	GSM2225089	27502218
Human	K562	GSM2225090	27502218
Human	K562	GSM1590460	26053097
Human	K562	GSM1590461	26053097
Human	MDA-LM2	GSM1202569	25043050
Human	MDA-LM2	GSM1202570	25043050
Human	MDA-LM2	GSM1202571	25043050
Human	MDA-LM2	GSM1202572	25043050
Human	MDA-MB-231	GSM1202553	25043050
Human	MDA-MB-231	GSM1202554	25043050
Human	MDA-MB-231	GSM1202555	25043050
Human	MDA-MB-231	GSM1202556	25043050
Human	Panc1	GSM2086984	27210763
Human	Panc1	GSM2086985	27210763
Human	PL45	GSM2086980	27210763
Human	PL45	GSM2086981	27210763
Human	SH-SY5Y	GSM2024987	27252488
Human	SH-SY5Y	GSM2024988	27252488
Human	SH-SY5Y	GSM2024989	27252488
Human	SH-SY5Y	GSM2024990	27252488
Mouse	Brain	GSM1064841	24463510
Mouse	Brain	GSM1069683	23791531
Mouse	Brain	SRX000350	18516045
Mouse	Brain	SRX001866	18516045
Mouse	Brain	GSM752614	22012392
Mouse	Brain	GSM752615	22012392
Mouse	Brain	GSM752616	22012392
Mouse	Cortex	GSM1000563	25413365
Mouse	Cortex	GSM723769	22763441
Mouse	Heart	GSM900199	25413365
Mouse	Heart	GSM723770	22763441
Mouse	Heart	GSM752620	22012392
Mouse	Heart	GSM752621	22012392
Mouse	Heart	GSM752622	22012392
Mouse	Skeletal muscle	SRX000352	18516045
Mouse	Skeletal muscle	SRX001868	18516045
Mouse	Testis	GSM900193	25413365
Mouse	Testis	GSM850913	22763441
Mouse	Testis	GSM1064845	24463510
Mouse	Testis	GSM1069685	23791531
Mouse	Testis	GSM752629	22012392
Mouse	Testis	GSM752630	22012392
Mouse	C2C12	GSM1873363	29398116
Mouse	C2C12	GSM1873364	29398116
Mouse	mESC	GSM1570770	25961929
Mouse	mESC	GSM886452	24381111
Mouse	mESC	GSM886453	24381111
Mouse	MEF	GSM886470	24381111
Mouse	MEF	GSM886471	24381111
Mouse	N2A	GSM1097466	24499931
Mouse	P19	GSM1611263	25921068
