# Supplementary material for: POSTAR2: deciphering the post-transcriptional regulatory logics
Source: Nucleic Acids Res. 2018 Sep 17;47(Database issue):D203–11. doi: 10.1093/nar/gky830 (PMC6323971; doi:10.1093/nar/gky830)
Supplement: Supplementary Data [file gky830_supplemental_files.zip › Supplementary_File_4.xlsx]

## Sheet: Sheet1
Supplementary File 4 | Ribo-seq data sets in POSTAR2
Species	Tissue or cell line	Disease state or treatment	Accession number	PMID
Human	HEK293T	normal	GSM1606107	25719440
Human	HEK293T	normal	GSM1606107	25719440
Human	HEK293T	normal	GSM1606108	25719440
Human	HEK293T	normal	GSM1606108	25719440
Human	Hela	Asynchronous cell	GSM2100601	27153541
Human	Hela	Asynchronous cell	GSM2100602	27153541
Human	Hela	mitotic	SRA099816	24120665
Human	Hela	mitotic	SRA099816	24120665
Human	Hela	S-phase	SRA099816	24120665
Human	Hela	S-phase	SRA099816	24120665
Human	Hela	G1-phase	SRA099816	24120665
Human	Hela	G1-phase	SRA099816	24120665
Human	MCF7	DMSO	GSM2537143	28388414
Human	MCF7	DMSO	GSM2537144	28388414
Human	HCT116	normal	GSM1403307	25510491
Human	HCT116	normal	GSM1403308	25510491
Human	MDA-MB-231	dmso_2hr	GSM1503434	25273840
Human	MDA-MB-231	dmso_2hr	GSM1503440	25273840
Human	PC3	vehicle	GSM869037	22367541
Human	PC3	vehicle	GSM869043	22367541
Human	HepG2	siRNA:scrambled	GSM2676361	29129909
Human	HepG2	siRNA:scrambled	GSM2676363	29129909
Human	PC9	control	GSM2538903	28388414
Human	MM1.S myeloma cell line	0h_bortezomib	GSM1184592	24171104
Human	MM1.S myeloma cell line	1.5h_bortezomib	GSM1184594	24171104
Human	MM1.S myeloma cell line	3h_bortezomib	GSM1184596	24171104
Human	MM1.S myeloma cell line	6h_bortezomib	GSM1184598	24171104
Human	MM1.S myeloma cell line	9h_bortezomib	GSM1184600	24171104
Human	MM1.S myeloma cell line	12h_bortezomib	GSM1184602	24171104
Human	brain	normal	GSM1495244	25122893
Human	brain	normal	GSM1495245	25122893
Human	brain	normal	GSM1495246	25122893
Human	tumor glioblastoma	tumor glioblastoma	GSM1495247	25122893
Human	tumor glioblastoma	tumor glioblastoma	GSM1495248	25122893
Human	kidney	normal	GSM1446874	26878238
Human	kidney	normal	GSM1446875	26878238
Human	kidney	cell renal cell carcinoma (ccRCC)	GSM1446876	26878238
Human	kidney	cell renal cell carcinoma (ccRCC)	GSM1446877	26878238
Human	kidney	cell renal cell carcinoma (ccRCC)	GSM1446878	26878238
Human	kidney	cell renal cell carcinoma (ccRCC)	GSM1446879	26878238
Human	U2-OS	CT00	GSM1371443	26338483
Human	U2-OS	CT02	GSM1371444	26338483
Human	U2-OS	CT04	GSM1371445	26338483
Human	U2-OS	CT06	GSM1371446	26338483
Human	U2-OS	CT08	GSM1371447	26338483
Human	U2-OS	CT10	GSM1371448	26338483
Human	U2-OS	CT12	GSM1371449	26338483
Human	U2-OS	CT14	GSM1371450	26338483
Human	U2-OS	CT16	GSM1371451	26338483
Human	U2-OS	CT18	GSM1371452	26338483
Human	U2-OS	CT20	GSM1371453	26338483
Human	U2-OS	CT22	GSM1371454	26338483
Human	U2-OS	CT00	GSM1371455	26338483
Human	U2-OS	CT02	GSM1371456	26338483
Human	U2-OS	CT04	GSM1371457	26338483
Human	U2-OS	CT06	GSM1371458	26338483
Human	U2-OS	CT08	GSM1371459	26338483
Human	U2-OS	CT10	GSM1371460	26338483
Human	U2-OS	CT12	GSM1371461	26338483
Human	U2-OS	CT14	GSM1371462	26338483
Human	U2-OS	CT16	GSM1371463	26338483
Human	U2-OS	CT18	GSM1371464	26338483
Human	U2-OS	CT20	GSM1371465	26338483
Human	U2-OS	CT22	GSM1371466	26338483
Mouse	E14	normal	GSM1464901	25159147
Mouse	liver	timepoint: ZT0	GSM1644076	26486724
Mouse	liver	timepoint: ZT0	GSM1644077	26486724
Mouse	liver	timepoint: ZT2	GSM1644078	26486724
Mouse	liver	timepoint: ZT2	GSM1644079	26486724
Mouse	liver	timepoint: ZT4	GSM1644080	26486724
Mouse	liver	timepoint: ZT4	GSM1644081	26486724
Mouse	liver	timepoint: ZT6	GSM1644082	26486724
Mouse	liver	timepoint: ZT6	GSM1644083	26486724
Mouse	liver	timepoint: ZT8	GSM1644084	26486724
Mouse	liver	timepoint: ZT8	GSM1644085	26486724
Mouse	liver	timepoint: ZT10	GSM1644086	26486724
Mouse	liver	timepoint: ZT10	GSM1644087	26486724
Mouse	liver	timepoint: ZT12	GSM1644088	26486724
Mouse	liver	timepoint: ZT12	GSM1644089	26486724
Mouse	liver	timepoint: ZT14	GSM1644090	26486724
Mouse	liver	timepoint: ZT14	GSM1644091	26486724
Mouse	liver	timepoint: ZT16	GSM1644092	26486724
Mouse	liver	timepoint: ZT16	GSM1644093	26486724
Mouse	liver	timepoint: ZT18	GSM1644094	26486724
Mouse	liver	timepoint: ZT18	GSM1644095	26486724
Mouse	liver	timepoint: ZT20	GSM1644096	26486724
Mouse	liver	timepoint: ZT20	GSM1644097	26486724
Mouse	liver	timepoint: ZT22	GSM1644098	26486724
Mouse	liver	timepoint: ZT22	GSM1644099	26486724
Mouse	keratinocytes	Scrambled shRNA	GSM1832719	27034466
Mouse	keratinocytes	Scrambled shRNA	GSM1832720	27034466
Mouse	keratinocytes	Scrambled shRNA	GSM1832721	27034466
Mouse	HuRflox/flox	vivo	GSM1520214	25706746
Mouse	HuRflox/flox	vivo	GSM1520215	25706746
Mouse	HuRflox/flox	vivo	GSM1520216	25706746
Mouse	HuRflox/flox	vivo	GSM1520217	25706746
Mouse	Bone marrow-derived dendritic cells	no drug	GSM1911095	26638175
Mouse	Bone marrow-derived dendritic cells	no drug	GSM1911096	26638175
Mouse	Bone marrow-derived dendritic cells	no drug	GSM1911097	26638175
Mouse	Bone marrow-derived dendritic cells	no drug	GSM1911098	26638175
Mouse	Bone marrow-derived dendritic cells	no drug	GSM1911099	26638175
Mouse	Bone marrow-derived dendritic cells	no drug	GSM1911100	26638175
Mouse	Bone marrow-derived dendritic cells	no drug	GSM1911101	26638175
Mouse	Bone marrow-derived dendritic cells	no drug	GSM1911102	26638175
Mouse	Bone marrow-derived dendritic cells	no drug	GSM1911103	26638175
Mouse	Bone marrow-derived dendritic cells	cyc	GSM1911104	26638175
Mouse	Bone marrow-derived dendritic cells	cyc	GSM1911105	26638175
Mouse	Bone marrow-derived dendritic cells	cyc	GSM1911106	26638175
Mouse	Bone marrow-derived dendritic cells	cyc	GSM1911107	26638175
Mouse	Bone marrow-derived dendritic cells	cyc	GSM1911108	26638175
Mouse	Bone marrow-derived dendritic cells	cyc	GSM1911109	26638175
Mouse	Bone marrow-derived dendritic cells	cyc	GSM1911110	26638175
Mouse	Bone marrow-derived dendritic cells	cyc	GSM1911111	26638175
Mouse	Bone marrow-derived dendritic cells	cyc	GSM1911112	26638175
Mouse	Bone marrow-derived dendritic cells	cyc	GSM1911113	26638175
Mouse	Bone marrow-derived dendritic cells	cyc	GSM1911114	26638175
Mouse	Bone marrow-derived dendritic cells	cyc	GSM1911116	26638175
Mouse	Bone marrow-derived dendritic cells	cyc	GSM1911117	26638175
Mouse	Bone marrow-derived dendritic cells	cyc	GSM1911118	26638175
Mouse	Bone marrow-derived dendritic cells	cyc	GSM1911119	26638175
Mouse	Bone marrow-derived dendritic cells	cyc	GSM1911120	26638175
Mouse	Bone marrow-derived dendritic cells	cyc	GSM1911121	26638175
Fly	embryo	0-2h	GSM1195318	24302569
Fly	embryo	0-2h	GSM1195318	24302569
Fly	embryo	0-2h	GSM1195319	24302569
Fly	embryo	0-2h	GSM1195319	24302569
Fly	S2	S2-150Na	GSM1195326	24302569
Fly	S2	S2-150Na	GSM1195327	24302569
Fly	S2	S2-250Na	GSM1195328	24302569
Fly	S2	S2-250Na	GSM1195329	24302569
Fly	oocyte	mature	GSM1276395	24882012
Fly	egg	activated	GSM1276396	24882012
Fly	egg	png	GSM1276397	24882012
Fly	oocyte	mature	GSM1276398	24882012
Fly	egg	activated	GSM1276399	24882012
Fly	egg	png	GSM1276400	24882012
Worm	N2	L4 stage	GSM1646105	26052047
Worm	N2	L4 stage	GSM1646106	26052047
Worm	N2	young adults	GSM1534608	25378320
Worm	N2	young adults	GSM1534609	25378320
Worm	cey-1 (rrr12), cey-4 (ok858) mutant	young adults	GSM1534610	25378320
Worm	cey-1 (rrr12), cey-4 (ok858) mutant	young adults	GSM1534611	25378320
Arabidopsis	root	normal	GSM2150567	27791167
Arabidopsis	root	normal	GSM2150568	27791167
Arabidopsis	root	normal	GSM2150569	27791167
Arabidopsis	shoot	normal	GSM2150570	27791167
Arabidopsis	shoot	normal	GSM2150571	27791167
Arabidopsis	shoot	normal	GSM2150572	27791167
Arabidopsis	seedlings	2 hr. hypoxia	GSM1224473	24367078
Arabidopsis	seedlings	2 hr. hypoxia	GSM1224474	24367078
Arabidopsis	seedlings	2 hr. normoxia	GSM1224475	24367078
Arabidopsis	seedlings	2 hr. normoxia	GSM1224476	24367078
Arabidopsis	seedlings	Dark	GSM1068667	24179124
Arabidopsis	seedlings	L4h	GSM1068668	24179124
Arabidopsis	seedlings	Dark	GSM1226368	24179124
Arabidopsis	seedlings	L4h	GSM1226369	24179124
Arabidopsis	seedlings	air+ upf2 mutant	SRR1958710	26496608
Arabidopsis	seedlings	air+ upf2 mutant	SRR1958711	26496608
Arabidopsis	seedlings	air+ control	SRR1958700	26496608
Arabidopsis	seedlings	air+ control	SRR1958702	26496608
Yeast	BY4741	WT	GSM1646015	26052047
Yeast	BY4741	WT	GSM1646016	26052047
Yeast	BY4741	WT	GSM1646017	26052047
Yeast	BY	exponentially growing culture	GSM1335348	25340754
Yeast	RM	exponentially growing culture	GSM1335350	25340754
Yeast	BY/RM	exponentially growing culture	GSM1335353	25340754
Yeast	BY/RM	exponentially growing culture	GSM1335354	25340754
Yeast	BY4741	whole cells	GSM1279568	24581494
Yeast	BY4741	dom34KO	GSM1279569	24581494
Yeast	BY4741	whole cells	GSM1279570	24581494
Yeast	BY4741	dom34KO	GSM1279571	24581494
