# Supplementary material for: POSTAR2: deciphering the post-transcriptional regulatory logics
Source: Nucleic Acids Res. 2018 Sep 17;47(Database issue):D203–11. doi: 10.1093/nar/gky830 (PMC6323971; doi:10.1093/nar/gky830)
Supplement: Supplementary Data [file gky830_supplemental_files.zip › Supplementary_File_5.xlsx]

## Sheet: Sheet1
Supplementary File 5 | RNA-seq data sets in POSTAR2 (matched with Ribo-seq)
Species	Tissue or cell line	Disease state or treatment	Accession number	PMID
Human	HEK293T	normal	GSM1606099	25719440
Human	HEK293T	normal	GSM1606099	25719440
Human	HEK293T	normal	GSM1606100	25719440
Human	HEK293T	normal	GSM1606100	25719440
Human	Hela	Asynchronous cell	GSM2100594	27153541
Human	Hela	Asynchronous cell	GSM2100595	27153541
Human	Hela	mitotic	SRA099816	24120665
Human	Hela	mitotic	SRA099816	24120665
Human	Hela	S-phase	SRA099816	24120665
Human	Hela	S-phase	SRA099816	24120665
Human	Hela	G1-phase	SRA099816	24120665
Human	Hela	G1-phase	SRA099816	24120665
Human	MCF7	DMSO	GSM2537139	28388414
Human	MCF7	DMSO	GSM2537140	28388414
Human	MDA-MB-231	dmso_2hr	GSM1503438	25273840
Human	PC3	vehicle	GSM869036	22367541
Human	PC3	vehicle	GSM869042	22367541
Human	HepG2	siRNA:scrambled	GSM2676359	29129909
Human	PC9	control	GSM2538901	28388414
Human	MM1.S myeloma cell line	0h_bortezomib	GSM1184591	24171104
Human	MM1.S myeloma cell line	1.5h_bortezomib	GSM1184593	24171104
Human	MM1.S myeloma cell line	3h_bortezomib	GSM1184595	24171104
Human	MM1.S myeloma cell line	6h_bortezomib	GSM1184597	24171104
Human	MM1.S myeloma cell line	9h_bortezomib	GSM1184599	24171104
Human	MM1.S myeloma cell line	12h_bortezomib	GSM1184601	24171104
Human	brain	normal	GSM1495249	25122893
Human	brain	normal	GSM1495250	25122893
Human	brain	normal	GSM1495251	25122893
Human	tumor glioblastoma	tumor glioblastoma	GSM1495252	25122893
Human	tumor glioblastoma	tumor glioblastoma	GSM1495253	25122893
Human	kidney	normal	GSM1712825	26878238
Human	kidney	normal	GSM1712826	26878238
Human	kidney	cell renal cell carcinoma (ccRCC)	GSM1712827	26878238
Human	kidney	cell renal cell carcinoma (ccRCC)	GSM1712828	26878238
Human	kidney	cell renal cell carcinoma (ccRCC)	GSM1712829	26878238
Human	kidney	cell renal cell carcinoma (ccRCC)	GSM1712830	26878238
Human	U2-OS	CT00	GSM1371395	26338483
Human	U2-OS	CT02	GSM1371396	26338483
Human	U2-OS	CT04	GSM1371397	26338483
Human	U2-OS	CT06	GSM1371398	26338483
Human	U2-OS	CT08	GSM1371399	26338483
Human	U2-OS	CT10	GSM1371400	26338483
Human	U2-OS	CT12	GSM1371401	26338483
Human	U2-OS	CT14	GSM1371402	26338483
Human	U2-OS	CT16	GSM1371403	26338483
Human	U2-OS	CT18	GSM1371404	26338483
Human	U2-OS	CT20	GSM1371405	26338483
Human	U2-OS	CT22	GSM1371406	26338483
Human	U2-OS	CT00	GSM1371407	26338483
Human	U2-OS	CT02	GSM1371408	26338483
Human	U2-OS	CT04	GSM1371409	26338483
Human	U2-OS	CT06	GSM1371410	26338483
Human	U2-OS	CT08	GSM1371411	26338483
Human	U2-OS	CT10	GSM1371412	26338483
Human	U2-OS	CT12	GSM1371413	26338483
Human	U2-OS	CT14	GSM1371414	26338483
Human	U2-OS	CT16	GSM1371415	26338483
Human	U2-OS	CT18	GSM1371416	26338483
Human	U2-OS	CT20	GSM1371417	26338483
Human	U2-OS	CT22	GSM1371418	26338483
Mouse	liver	liver	GSM1644100	26486724
Mouse	liver	liver	GSM1644101	26486724
Mouse	liver	liver	GSM1644102	26486724
Mouse	liver	liver	GSM1644103	26486724
Mouse	liver	liver	GSM1644104	26486724
Mouse	liver	liver	GSM1644105	26486724
Mouse	liver	liver	GSM1644106	26486724
Mouse	liver	liver	GSM1644107	26486724
Mouse	liver	liver	GSM1644108	26486724
Mouse	liver	liver	GSM1644109	26486724
Mouse	liver	liver	GSM1644110	26486724
Mouse	liver	liver	GSM1644111	26486724
Mouse	liver	liver	GSM1644112	26486724
Mouse	liver	liver	GSM1644113	26486724
Mouse	liver	liver	GSM1644114	26486724
Mouse	liver	liver	GSM1644115	26486724
Mouse	liver	liver	GSM1644116	26486724
Mouse	liver	liver	GSM1644117	26486724
Mouse	liver	liver	GSM1644118	26486724
Mouse	liver	liver	GSM1644119	26486724
Mouse	liver	liver	GSM1644120	26486724
Mouse	liver	liver	GSM1644121	26486724
Mouse	liver	liver	GSM1644122	26486724
Mouse	liver	liver	GSM1644123	26486724
Mouse	keratinocytes	keratinocytes	GSM1832728	27034466
Mouse	keratinocytes	keratinocytes	GSM1832729	27034466
Mouse	keratinocytes	keratinocytes	GSM1832730	27034466
Mouse	HuRflox/flox x mb1wt	Splenic B cells	GSM1520107	25706746
Mouse	HuRflox/flox x mb1wt	Splenic B cells	GSM1520108	25706746
Mouse	HuRflox/flox x mb1wt	Splenic B cells	GSM1520109	25706746
Mouse	HuRflox/flox x mb1wt	Splenic B cells	GSM1520110	25706746
Fly	embryo	0-2h	GSM1195320	24302569
Fly	embryo	0-2h	GSM1195321	24302569
Fly	oocyte	mature	GSM1276389	24882012
Fly	egg	activated	GSM1276390	24882012
Fly	egg	png	GSM1276391	24882012
Fly	oocyte	mature	GSM1276392	24882012
Fly	egg	activated	GSM1276393	24882012
Fly	egg	png	GSM1276394	24882012
Worm	N2	young adults	GSM1534604	25378320
Worm	N2	young adults	GSM1534605	25378320
Worm	cey-1 (rrr12), cey-4 (ok858) mutant	young adults	GSM1534606	25378320
Worm	cey-1 (rrr12), cey-4 (ok858) mutant	young adults	GSM1534607	25378320
Arabidopsis	root	normal	GSM2150573	27791167
Arabidopsis	root	normal	GSM2150574	27791167
Arabidopsis	root	normal	GSM2150575	27791167
Arabidopsis	shoot	normal	GSM2150576	27791167
Arabidopsis	shoot	normal	GSM2150577	27791167
Arabidopsis	shoot	normal	GSM2150578	27791167
Arabisopsis	seedlings	normoxia	GSM1224479	24367078
Arabisopsis	seedlings	hypoxia	GSM1224480	24367078
Arabisopsis	seedlings	normoxia	GSM1224483	24367078
Arabisopsis	seedlings	hypoxia	GSM1224484	24367078
Arabisopsis	seedlings	Dark	GSM1068665	24179124
Arabisopsis	seedlings	L4h	GSM1068666	24179124
Arabisopsis	seedlings	Dark	GSM1226366	24179124
Arabisopsis	seedlings	L4h	GSM1226367	24179124
Arabisopsis	seedlings	air+ upf2 mutant	SRR1958714	26496608
Arabisopsis	seedlings	air+ upf2 mutant	SRR1958715	26496608
Arabisopsis	seedlings	air+ control	SRR1958705	26496608
Arabisopsis	seedlings	air+ control	SRR1958706	26496608
Yeast	BY4741	WT	GSM1646027	26052047
Yeast	BY4741	WT	GSM1646028	26052047
Yeast	BY4741	WT	GSM1646029	26052047
Yeast	BY	exponentially growing culture	GSM1335347	25340754
Yeast	RM	exponentially growing culture	GSM1335349	25340754
Yeast	BY/RM	exponentially growing culture	GSM1335351	25340754
Yeast	BY4741	whole cells	GSM1279566	24581494
Yeast	BY4741	dom34KO	GSM1279567	24581494
